# Supplementary material for: In-Hospital Levels of Circulating MicroRNAs as Potential Predictors of Left Ventricular Remodeling Post-Myocardial Infarction
Source: Medicina (Kaunas). 2024 Jan 13;60(1):149. doi: 10.3390/medicina60010149 (PMC10819680; doi:10.3390/medicina60010149)
Supplement: Supplementary file 1 [file medicina-60-00149-s001.zip]

Archive with 1 entries (1 files):
- medicina-2785794-supplementary.pdf
